# Supplementary material for: Efficacy of traditional Chinese medicine external therapy on cancer-related fatigue: a systematic review and network meta-analysis
Source: Front Oncol. 2026 Apr 22;16:1806355. doi: 10.3389/fonc.2026.1806355 (PMC13143725; doi:10.3389/fonc.2026.1806355)
Supplement: Supplementary File 2 — Model Parameters. [file Supplementaryfile2.xlsx]

## Sheet: Sheet1
Command is: mvmeta _y _S , reml iterate(10000) tolerance(1e-6) bscovariance(exch 0.5) longparm suppress(uv mm) vars
> (_y_B _y_C _y_D _y_E _y_F _y_G _y_H _y_I _y_J _y_K _y_L _y_M _y_N _y_O)
Note: using method reml
Note: using variables _y_B _y_C _y_D _y_E _y_F _y_G _y_H _y_I _y_J _y_K _y_L _y_M _y_N _y_O
Note: 87 observations on 14 variables
Note: variance-covariance matrix is proportional to .5*I(14)+.5*J(14,14,1)
Initial: Log likelihood = -229.77875
Rescale: Log likelihood = -229.77875
Rescale eq: Log likelihood = -229.77875
Iteration 0: Log likelihood = -229.77875
Iteration 1: Log likelihood = -229.04102
Iteration 2: Log likelihood = -229.0356
Iteration 3: Log likelihood = -229.03559
Multivariate meta-analysis
Variance-covariance matrix = proportional .5*I(14)+.5*J(14,14,1)
Method = reml Number of dimensions = 14
Restricted log likelihood = -229.03559 Number of observations = 87
	Coefficient	Std. err.	z	P>|z|	[95% conf. interval]
_y_B: _cons	-1.01531	0.359257	-2.83	0.005	-2.03062
_y_C: _cons	-1.06394	0.462492	-2.3	0.021	-2.12788
_y_D: _cons	-1.10771	0.273306	-4.05	0	-2.21543
_y_E: _cons	-0.930729	0.40962	-2.27	0.023	-1.86146
_y_F: _cons	-1.88034	0.229168	-8.21	0	-3.76067
_y_G: _cons	-0.992557	0.522394	-1.9	0.057	-2.01643 0.0313161
_y_H: _cons	-2.61681	0.755968	-3.46	0.001	-5.23361
_y_I: _cons	-2.19224	0.825223	-2.66	0.008	-4.38448
_y_J: _cons	-2.41452	1.22584	-1.97	0.049	-4.82903
_y_K: _cons	-1.5649	0.517884	-3.02	0.003	-3.1298
_y_L: _cons	-0.451075	1.14948	-0.39	0.695	-2.704015 1.801864
_y_M: _cons	-4.18428	1.19782	-3.49	0	-8.36855
_y_N: _cons	-0.596373	1.1575	-0.52	0.606	-2.865024 1.672279
_y_O: _cons	-0.339987	0.349336	-0.97	0.33	-1.024674 0.3446988
