# Supplementary material for: Efficacy of traditional Chinese medicine external therapy on cancer-related fatigue: a systematic review and network meta-analysis
Source: Front Oncol. 2026 Apr 22;16:1806355. doi: 10.3389/fonc.2026.1806355 (PMC13143725; doi:10.3389/fonc.2026.1806355)
Supplement: Supplementary File 3 — the inconsistency testing. [file Supplementaryfile3.xlsx]

## Sheet: Sheet1
Loop	IF	seIF	z_value	p_value	CI_95	Loop_Heterog_tau2
A-F-O	1.166	1.336	0.872	0.383	(0.00,3.78)	1.003
A-E-G	1.071	0.668	1.602	0.109	(0.00,2.38)	0.224
C-F-O	0.742	0.853	0.871	0.384	(0.00,2.41)	0.215
B-C-O	0.488	2.587	0.189	0.85	(0.00,5.56)	0.77
A-C-F	0.457	1.805	0.253	0.8	(0.00,3.99)	1.063
A-D-O	0.415	0.998	0.416	0.677	(0.00,2.37)	0.545
A-E-O	0.268	0.362	0.74	0.46	(0.00,0.98)	0.08
A-B-C	0.218	0.481	0.454	0.65	(0.00,1.16)	0.051
A-B-O	0.161	0.632	0.255	0.799	(0.00,1.40)	0.216
A-C-O	0.042	0.418	0.1	0.921	(0.00,0.86)	0.078
